# Supplementary material for: A Double-Layer Hydrogel Dressing with High Mechanical Strength and Water Resistance Used for Drug Delivery
Source: Molecules. 2023 Jan 4;28(2):499. doi: 10.3390/molecules28020499 (PMC9864262; doi:10.3390/molecules28020499)
Supplement: Supplementary file 1 [file molecules-28-00499-s001.zip]

Archive with 1 entries (1 files):
- molecules-2099791-supplementary.pdf
